# Supplementary material for: Reported Dietary Intake and Food Sources of Zinc, Selenium, and Vitamins A, E and C in the Spanish Population: Findings from the ANIBES Study
Source: Nutrients. 2017 Jul 6;9(7):697. doi: 10.3390/nu9070697 (PMC5537812; doi:10.3390/nu9070697)
Supplement: Supplementary file 1 [file nutrients-09-00697-s001.zip]

Archive with 1 entries (1 files):
- nutrients-200193-supplementary.pdf
